# Supplementary material for: Using Artificial Intelligence to Develop Clinical Decision Support Systems—The Evolving Road of Personalized Oncologic Therapy
Source: Diagnostics (Basel). 2025 Sep 19;15(18):2391. doi: 10.3390/diagnostics15182391 (PMC12468058; doi:10.3390/diagnostics15182391)
Supplement: Supplementary file 1 [file diagnostics-15-02391-s001.zip]

Archive with 5 entries (5 files):
- Supplementary File S1 - Interactive HTML form.html
- Supplementary Table S1 - Final hyperparameter settings for model optimization.pdf
- Supplementary_Table_S2_CV_Performance.xlsx
- Supplementary_Table_S3_RepeatedCV_Performance.xlsx
- Supplementary_Table_S4_OOF_Bootstrap_AUC.xlsx
