# Supplementary material for: Using Artificial Intelligence to Develop Clinical Decision Support Systems—The Evolving Road of Personalized Oncologic Therapy
Source: Diagnostics (Basel). 2025 Sep 19;15(18):2391. doi: 10.3390/diagnostics15182391 (PMC12468058; doi:10.3390/diagnostics15182391)
Supplement: Supplementary file 1 [file diagnostics-15-02391-s001.zip › Supplementary_Table_S2_CV_Performance.xlsx]

## Sheet: PerFold
Fold	AUC	Accuracy	Sensitivity	Specificity	Precision	F1	n_val	pos_rate_val
1	0.647403	0.64557	0.457143	0.795455	0.64	0.533333	79	0.443038
2	0.749351	0.683544	0.6	0.75	0.65625	0.626866	79	0.443038
3	0.554545	0.531646	0.285714	0.727273	0.454545	0.350877	79	0.443038
4	0.501938	0.506329	0.416667	0.581395	0.454545	0.434783	79	0.455696
5	0.664083	0.620253	0.388889	0.813953	0.636364	0.482759	79	0.455696

## Sheet: Summary
Metric	Mean	SD
AUC	0.623464	0.0969391
Accuracy	0.597468	0.0756322
Sensitivity	0.429683	0.114371
Specificity	0.733615	0.0918666
Precision	0.568341	0.10415
F1	0.485723	0.103652
