# Supplementary material for: Using Artificial Intelligence to Develop Clinical Decision Support Systems—The Evolving Road of Personalized Oncologic Therapy
Source: Diagnostics (Basel). 2025 Sep 19;15(18):2391. doi: 10.3390/diagnostics15182391 (PMC12468058; doi:10.3390/diagnostics15182391)
Supplement: Supplementary file 1 [file diagnostics-15-02391-s001.zip › Supplementary_Table_S3_RepeatedCV_Performance.xlsx]

## Sheet: PerFold
Repeat	Fold	n_val	pos_rate_val	AUC	Accuracy	Sensitivity	Specificity	Precision	F1
1	1	79	0.443038	0.647403	0.64557	0.457143	0.795455	0.64	0.533333
1	2	79	0.443038	0.749351	0.683544	0.6	0.75	0.65625	0.626866
1	3	79	0.443038	0.554545	0.531646	0.285714	0.727273	0.454545	0.350877
1	4	79	0.455696	0.501938	0.506329	0.416667	0.581395	0.454545	0.434783
1	5	79	0.455696	0.664083	0.620253	0.388889	0.813953	0.636364	0.482759
2	1	79	0.443038	0.583766	0.56962	0.371429	0.727273	0.52	0.433333
2	2	79	0.443038	0.714935	0.670886	0.542857	0.772727	0.655172	0.59375
2	3	79	0.443038	0.623377	0.582278	0.342857	0.772727	0.545455	0.421053
2	4	79	0.455696	0.634367	0.582278	0.361111	0.767442	0.565217	0.440678
2	5	79	0.455696	0.45801	0.481013	0.333333	0.604651	0.413793	0.369231
3	1	79	0.443038	0.504545	0.518987	0.342857	0.659091	0.444444	0.387097
3	2	79	0.443038	0.698701	0.658228	0.485714	0.795455	0.653846	0.557377
3	3	79	0.443038	0.667532	0.658228	0.542857	0.75	0.633333	0.584615
3	4	79	0.455696	0.587209	0.582278	0.388889	0.744186	0.56	0.459016
3	5	79	0.455696	0.675711	0.632911	0.5	0.744186	0.62069	0.553846
4	1	79	0.443038	0.594805	0.506329	0.371429	0.613636	0.433333	0.4
4	2	79	0.443038	0.603247	0.582278	0.428571	0.704545	0.535714	0.47619
4	3	79	0.443038	0.624675	0.582278	0.371429	0.75	0.541667	0.440678
4	4	79	0.455696	0.70155	0.632911	0.527778	0.72093	0.612903	0.567164
4	5	79	0.455696	0.704134	0.64557	0.583333	0.697674	0.617647	0.6
5	1	79	0.443038	0.6	0.56962	0.457143	0.659091	0.516129	0.484848
5	2	79	0.443038	0.677922	0.594937	0.457143	0.704545	0.551724	0.5
5	3	79	0.443038	0.590909	0.594937	0.342857	0.795455	0.571429	0.428571
5	4	79	0.455696	0.565891	0.544304	0.416667	0.651163	0.5	0.454545
5	5	79	0.455696	0.635659	0.594937	0.388889	0.767442	0.583333	0.466667

## Sheet: Summary
Metric	Mean	SD
AUC	0.622571	0.071493
Accuracy	0.590886	0.055142
Sensitivity	0.428222	0.0844073
Specificity	0.722812	0.0634798
Precision	0.556701	0.0753656
F1	0.481891	0.0765849
