# Supplementary material for: Using Artificial Intelligence to Develop Clinical Decision Support Systems—The Evolving Road of Personalized Oncologic Therapy
Source: Diagnostics (Basel). 2025 Sep 19;15(18):2391. doi: 10.3390/diagnostics15182391 (PMC12468058; doi:10.3390/diagnostics15182391)
Supplement: Supplementary file 1 [file diagnostics-15-02391-s001.zip › Supplementary_Table_S4_OOF_Bootstrap_AUC.xlsx]

## Sheet: Sheet1
AUC_OOF	CI_low_2.5%	CI_high_97.5%	B_resamples
0.612243	0.55485	0.664675	2000
